# Supplementary material for: Little noticed, but very important: The role of breeding sites formed by bamboos in maintaining the diversity of mosquitoes (Diptera: Culicidae) in the Atlantic Forest biome
Source: PLoS One. 2022 Sep 6;17(9):e0273774. doi: 10.1371/journal.pone.0273774 (PMC9447929; doi:10.1371/journal.pone.0273774)
Supplement: S1 Table — (XLS) [file pone.0273774.s002.xls]

## Sheet: Planilha1
Year of collection	Month of collection	Breeding site	Number of immatures	Taxa	Latitude (DMM)	Longitude (DMM)	Latitude (DD)	Longitude (DD)
2014	June	Lake	34	Aedeomyia squamipennis	S22°35.187'	W042°16.118'	-22.586450°	-42.268633°
2014	June	Puddle	5	Aedes serratus	S22°33.415'	W042°17.926'	-22.556917°	-42.298767°
2014	June	Puddle	2	Anopheles triannulatus	S22°33.415'	W042°17.926'	-22.556917°	-42.298767°
2014	June	Lake	7	Anopheles triannulatus	S22°35.187'	W042°16.118'	-22.586450°	-42.268633°
2014	June	Puddle	1	Coquillettidia venezuelensis	S22°33.415'	W042°17.926'	-22.556917°	-42.298767°
2014	June	Lake	7	Culex (Mel.) pereyrai	S22°35.187'	W042°16.118'	-22.586450°	-42.268633°
2014	June	Bamboo	2	Limatus durhamii	S22°33.173'	W042°17.831'	-22.552883°	-42.297183°
2014	June	Bamboo	2	Limatus pseudomethysticus	S22°33.173'	W042°17.831'	-22.552883°	-42.297183°
2014	June	Puddle	46	Psorophora ferox	S22°33.415'	W042°17.926'	-22.556917°	-42.298767°
2014	June	Lake	7	Psorophora ferox	S22°35.187'	W042°16.118'	-22.586450°	-42.268633°
2014	June	Bamboo	2	Wyeomyia arthrostigma	S22°33.173'	W042°17.831'	-22.552883°	-42.297183°
2014	July	Lake	51	Aedeomyia squamipennis	S22°35.187'	W042°16.118'	-22.586450°	-42.268633°
2014	July	Lake	4	Anopheles darlingi	S22°35.187'	W042°16.118'	-22.586450°	-42.268633°
2014	July	Puddle	1	Anopheles maculipes	S22°33.415'	W042°17.926'	-22.556917°	-42.298767°
2014	July	Lake	15	Anopheles triannulatus	S22°35.187'	W042°16.118'	-22.586450°	-42.268633°
2014	July	Lake	4	Culex (Mel.) sp.	S22°35.187'	W042°16.118'	-22.586450°	-42.268633°
2014	July	Bamboo	1	Limatus durhamii	S22°33.173'	W042°17.831'	-22.552883°	-42.297183°
2014	July	Bamboo	46	Sabethes identicus	S22°33.173'	W042°17.831'	-22.552883°	-42.297183°
2014	July	Bamboo	3	Wyeomyia arthrostigma	S22°33.173'	W042°17.831'	-22.552883°	-42.297183°
2014	July	Bamboo	4	Wyeomyia personata	S22°33.173'	W042°17.831'	-22.552883°	-42.297183°
2014	September	Lake	14	Aedeomyia squamipennis	S22°35.187'	W042°16.118'	-22.586450°	-42.268633°
2014	September	Bamboo	4	Culex (Mcx.) pleuristriatus	S22°33.173'	W042°17.831'	-22.552883°	-42.297183°
2014	September	Bromeliad	5	Culex (Mcx.) retrosus	S22°33.870'	W042°17.128'	-22.564500°	-42.285467°
2014	September	Bamboo	2	Culex (Mcx.) sp.	S22°33.173'	W042°17.831'	-22.552883°	-42.297183°
2014	September	Bamboo	9	Culex (Mcx.)neglectus	S22°33.173'	W042°17.831'	-22.552883°	-42.297183°
2014	September	Bamboo	21	Sabethes identicus	S22°33.173'	W042°17.831'	-22.552883°	-42.297183°
2014	September	Bamboo	4	Trichoprosopon digitatum	S22°33.173'	W042°17.831'	-22.552883°	-42.297183°
2014	September	Bamboo	2	Toxorhynchites bambusicolus	S22°33.173'	W042°17.831'	-22.552883°	-42.297183°
2014	September	Bamboo	2	Toxorhynchites cf. trichopygus	S22°33.173'	W042°17.831'	-22.552883°	-42.297183°
2014	September	Bromeliad	4	Toxorhynchites cf. trichopygus	S22°33.870'	W042°17.128'	-22.564500°	-42.285467°
2014	September	Bromeliad	4	Wyeomyia (Pho.) sp.	S22°33.870'	W042°17.128'	-22.564500°	-42.285467°
2014	September	Bamboo	81	Wyeomyia arthrostigma	S22°33.173'	W042°17.831'	-22.552883°	-42.297183°
2014	September	Bamboo	14	Wyeomyia personata	S22°33.173'	W042°17.831'	-22.552883°	-42.297183°
2014	September	Bamboo	2	Wyeomyia sp.	S22°33.173'	W042°17.831'	-22.552883°	-42.297183°
2014	October	Lake	7	Aedeomyia squamipennis	S22°35.187'	W042°16.118'	-22.586450°	-42.268633°
2014	October	Lake	2	Anopheles triannulatus	S22°35.187'	W042°16.118'	-22.586450°	-42.268633°
2014	October	Bamboo	12	Culex (Mcx.)neglectus	S22°33.173'	W042°17.831'	-22.552883°	-42.297183°
2014	October	Lake	1	Mansonia titillans	S22°35.187'	W042°16.118'	-22.586450°	-42.268633°
2014	October	Bamboo	6	Sabethes identicus	S22°33.173'	W042°17.831'	-22.552883°	-42.297183°
2014	October	Bamboo	3	Toxorhynchites cf. trichopygus	S22°33.173'	W042°17.831'	-22.552883°	-42.297183°
2014	October	Bamboo	8	Wyeomyia arthrostigma	S22°33.173'	W042°17.831'	-22.552883°	-42.297183°
2014	October	Bamboo	8	Wyeomyia personata	S22°33.173'	W042°17.831'	-22.552883°	-42.297183°
2014	November	Bamboo	24	Culex (Mcx.)neglectus	S22°33.173'	W042°17.831'	-22.552883°	-42.297183°
2014	November	Bamboo	13	Wyeomyia arthrostigma	S22°33.173'	W042°17.831'	-22.552883°	-42.297183°
2014	December	Lake	36	Aedeomyia squamipennis	S22°35.187'	W042°16.118'	-22.586450°	-42.268633°
2014	December	Lake	1	Anopheles darlingi	S22°35.187'	W042°16.118'	-22.586450°	-42.268633°
2014	December	Puddle	5	Aedes serratus	S22°33.415'	W042°17.926'	-22.556917°	-42.298767°
2014	December	Puddle	1	Anopheles maculipes	S22°33.415'	W042°17.926'	-22.556917°	-42.298767°
2014	December	Puddle	2	Anopheles triannulatus	S22°33.415'	W042°17.926'	-22.556917°	-42.298767°
2014	December	Puddle	1	Coquillettidia venezuelensis	S22°33.415'	W042°17.926'	-22.556917°	-42.298767°
2014	December	Lake	3	Culex (Mel.) pereyrai	S22°35.187'	W042°16.118'	-22.586450°	-42.268633°
2014	December	Lake	1	Culex (Mel.) sp.	S22°35.187'	W042°16.118'	-22.586450°	-42.268633°
2014	December	Lake	1	Mansonia titillans	S22°35.187'	W042°16.118'	-22.586450°	-42.268633°
2014	December	Puddle	10	Psorophora ferox	S22°33.415'	W042°17.926'	-22.556917°	-42.298767°
2014	December	Lake	3	Psorophora ferox	S22°35.187'	W042°16.118'	-22.586450°	-42.268633°
2014	December	Bamboo	17	Wyeomyia arthrostigma	S22°33.173'	W042°17.831'	-22.552883°	-42.297183°
2015	February	Lake	1	Aedeomyia squamipennis	S22°35.187'	W042°16.118'	-22.586450°	-42.268633°
2015	February	Lake	2	Anopheles albitarsis	S22°35.187'	W042°16.118'	-22.586450°	-42.268633°
2015	February	Lake	1	Anopheles triannulatus	S22°35.187'	W042°16.118'	-22.586450°	-42.268633°
2015	February	Bamboo	39	Culex (Mcx.)neglectus	S22°33.173'	W042°17.831'	-22.552883°	-42.297183°
2015	March	Lake	12	Aedeomyia squamipennis	S22°35.187'	W042°16.118'	-22.586450°	-42.268633°
2015	March	Bamboo	1	Aedes aegypti	S22°33.173'	W042°17.831'	-22.552883°	-42.297183°
2015	March	Bamboo	1	Aedes albopictus	S22°33.173'	W042°17.831'	-22.552883°	-42.297183°
2015	March	Lake	8	Anopheles albitarsis	S22°35.187'	W042°16.118'	-22.586450°	-42.268633°
2015	March	Lake	4	Anopheles triannulatus	S22°35.187'	W042°16.118'	-22.586450°	-42.268633°
2015	March	Bamboo	3	Culex (Mcx.)neglectus	S22°33.173'	W042°17.831'	-22.552883°	-42.297183°
2015	March	Lake	16	Culex (Mcx.)neglectus	S22°35.187'	W042°16.118'	-22.586450°	-42.268633°
2015	March	Bamboo	1	Toxorhynchites bambusicolus	S22°33.173'	W042°17.831'	-22.552883°	-42.297183°
2015	March	Bamboo	2	Wyeomyia arthrostigma	S22°33.173'	W042°17.831'	-22.552883°	-42.297183°
2015	March	Bamboo	1	Wyeomyia personata	S22°33.173'	W042°17.831'	-22.552883°	-42.297183°
2015	April	Bamboo	1	Aedes aegypti	S22°33.173'	W042°17.831'	-22.552883°	-42.297183°
2015	April	Bamboo	21	Culex (Mcx.)neglectus	S22°33.173'	W042°17.831'	-22.552883°	-42.297183°
2015	April	Lake	16	Culex (Mcx.)neglectus	S22°35.187'	W042°16.118'	-22.586450°	-42.268633°
2015	April	Bamboo	1	Toxorhynchites bambusicolus	S22°33.173'	W042°17.831'	-22.552883°	-42.297183°
2015	April	Bamboo	1	Toxorhynchites cf. trichopygus	S22°33.173'	W042°17.831'	-22.552883°	-42.297183°
2015	April	Bamboo	12	Wyeomyia arthrostigma	S22°33.173'	W042°17.831'	-22.552883°	-42.297183°
2015	April	Bamboo	9	Wyeomyia personata	S22°33.173'	W042°17.831'	-22.552883°	-42.297183°
2015	May	Lake	11	Aedeomyia squamipennis	S22°35.187'	W042°16.118'	-22.586450°	-42.268633°
2015	May	Bamboo	39	Culex (Mcx.)neglectus	S22°33.173'	W042°17.831'	-22.552883°	-42.297183°
2015	May	Lake	12	Culex (Mcx.)neglectus	S22°35.187'	W042°16.118'	-22.586450°	-42.268633°
2015	May	Bamboo	6	Toxorhynchites bambusicolus	S22°33.173'	W042°17.831'	-22.552883°	-42.297183°
2015	May	Bamboo	45	Wyeomyia arthrostigma	S22°33.173'	W042°17.831'	-22.552883°	-42.297183°
2015	May	Bamboo	26	Wyeomyia personata	S22°33.173'	W042°17.831'	-22.552883°	-42.297183°
2015	June	Lake	23	Aedeomyia squamipennis	S22°35.187'	W042°16.118'	-22.586450°	-42.268633°
2015	June	Bamboo	4	Aedes albopictus	S22°33.173'	W042°17.831'	-22.552883°	-42.297183°
2015	June	Bamboo	178	Culex (Mcx.)neglectus	S22°33.173'	W042°17.831'	-22.552883°	-42.297183°
2015	June	Bamboo	26	Wyeomyia arthrostigma	S22°33.173'	W042°17.831'	-22.552883°	-42.297183°
2015	June	Bamboo	70	Wyeomyia oblita	S22°33.173'	W042°17.831'	-22.552883°	-42.297183°
2015	June	Bamboo	4	Wyeomyia sp.	S22°33.173'	W042°17.831'	-22.552883°	-42.297183°
